# Supplementary material for: First typology of cacao (Theobroma cacao L.) systems in Colombian Amazonia, based on tree species richness, canopy structure and light availability
Source: PLoS One. 2018 Feb 5;13(2):e0191003. doi: 10.1371/journal.pone.0191003 (PMC5798779; doi:10.1371/journal.pone.0191003)
Supplement: S2 File — (XLSX) [file pone.0191003.s002.xlsx]

## Sheet: Hoja1
	General		IVI				PPI
Species	IVI	PPI	CDM	LDR	LDC	HDM	CDM	LDR	LDC	HDM
Inga minutula (Schery) T.S. Elias	33.6335	51.5438	21.6172	25.2264	63.5977	152.914	21.808	20.8798	65.6677	114.94
Sapium marmieri Huber	19.5075	19.7968	27.204	16.2875	20.5626	0	18.0135	7.87508	11.8084	0
Spondias mombim L.	18.7338	19.9156	19.7458	17.0493	20.3711	62.5074	15.7019	10.7265	10.8541	35.5611
Hieronyma alchorneoides Allemão	16.2386	18.2104	16.2988	32.2341	0	0	12.438	29.8833	0	0
Psidium guajava L.	11.3722	10.8129	6.76285	16.2168	0	0	3.62478	15.7222	0	0
Swietenia macrophylla King	9.58256	11.7801	3.99232	18.3072	17.7755	0	3.89823	23.7888	12.5958	0
Ficus insipida Willd.	7.92162	6.97288	13.305	4.04479	4.94403	0	7.7279	2.15445	2.44814	0
Miconia cf. floribunda (Bonpl.) DC.	6.21174	8.93971	1.30618	0	0	0	0.823651	0	0	0
Acalypha cf. stachyura Pax	5.8067	5.69897	3.43567	6.00108	8.83979	34.5936	2.80157	2.71263	4.56589	16.6278
Cecropia ficifolia Warb. ex Snethl.	5.42089	5.21531	11.1452	0	0	0	8.31551	0	0	0
Cecropia sciadophylla Mart.	5.28761	6.44842	10.4833	0	0	0	11.9169	0	0	0
Ficus sp. 1	4.88357	5.23279	0	16.6511	0	0	0	4.26957	0	0
Guatteria coeloneura Diels	4.64974	7.07396	1.52401	0	0	0	0.981208	0	0	0
Sapium eglandulosum Ule	4.47872	5.40927	7.69211	0	0	0	8.71865	0	0	0
Croton matourensis Aubl.	4.41054	5.02929	10.8657	0	0	0	3.64661	0	0	0
Cordia alliodora (Ruiz & Pav.) Oken	4.27934	4.36844	1.88361	2.08485	0	0	1.59085	1.30447	0	0
Cassia sp. 1	4.14001	4.83101	1.58118	0	23.4797	0	1.02046	0	11.4331	0
Guarea fissicalyx Harms	4.06451	3.91314	1.15612	12.3162	0	0	0.81407	7.43984	0	0
Ceiba cf. samauma (Mart.) K. Schum.	3.75349	2.21621	2.63972	4.38269	0	0	1.13739	2.18418	0	0
Leonia crassa L.B. Sm. & A Fernandez	3.40744	2.83441	1.72017	9.20993	0	0	0.795187	3.62529	0	0
Vitex orinocensis Kunth	3.04986	2.68761	2.13483	2.14376	6.89463	0	1.37876	1.47741	4.62908	0
Beilschmiedia sp.1	3.0212	3.36649	2.75392	6.19369	0	0	1.76094	5.4237	0	0
Citrus limon (L.) Osbeck	2.93217	1.8047	1.09231	6.23622	0	0	0.514493	3.22655	0	0
Acalypha diversifolia Jacq.	2.8505	2.18922	2.65604	2.01953	9.31999	0	1.78087	1.18862	8.27838	0
Heliocarpus americanus L.	2.80744	2.57271	2.36867	6.20053	0	0	1.41259	3.19592	0	0
Jacaranda copaia (Bertol.) A. DC	2.79477	3.02676	0	3.75668	13.0881	0	0	3.42344	5.50523	0
Cecropia latiloba Miq.	2.57913	1.62929	1.28776	4.37156	7.12081	0	0.668077	2.09719	5.17933	0
Trema micrantha (L.) Blume	2.35773	2.24087	3.55559	2.00381	0	0	3.73785	1.11983	0	0
Other	200.177	225.761	180.208	212.938	195.994	250.015	137.028	153.719	142.965	167.129
Inga laurina (Sw.) Willd.	2.21216	2.15507	1.71637	4.90083	0	0	0.537613	3.18817	0	0
Couroupita guinanensis Aubl.	2.19703	1.5608	2.12415	4.45853	0	0	0.904613	2.29488	0	0
Xylopia ligustrifolia Humb. & Bonpl. ex Dunal	2.17558	2.79852	5.11464	0	0	0	3.2897	0	0	0
Apuleia cf. leiocarpa (Vogel) J.F. Macbr	2.00111	2.04527	1.62287	0	0	0	0.9022	0	0	0
Citrus reticulata Blanco	1.96548	1.2486	2.50598	2.39459	0	0	1.52511	1.20685	0	0
Guarea guidonia (L.) Sleumer	1.82899	1.65511	1.08545	0	9.81717	0	0.53164	0	5.29725	0
Brosimum cf. lactescens (S. Moore) C.C. Berg	1.79559	1.56105	4.26545	0	0	0	0.813596	0	0	0
Vernonanthura patens (Kunth) H. Rob.	1.78212	1.00292	1.01254	2.69413	4.96522	0	0.410328	1.86875	2.95639	0
Euphorbiaceae sp.1	1.74895	1.64429	0	0	12.9861	0	0	0	3.95821	0
Cecropia peltata L.	1.73623	1.02616	1.32131	1.95912	5.0528	0	0.882946	0.947578	2.45084	0
Siparuna cristata (Poepp. & Endl.) A. DC.	1.51513	0.993165	1.89657	0	5.00162	0	1.36909	0	2.22392	0
Fabaceae sp1	1.49278	1.18386	2.87403	0	0	0	2.28989	0	0	0
Colubrina glandulosa Perkins	1.45139	1.01077	2.89615	0	0	0	1.65253	0	0	0
Pentagonia macrophylla Benth.	1.43542	1.58616	2.82419	0	0	0	2.92893	0	0	0
Vismia macrophylla Kunth	1.42571	1.23717	2.83006	0	0	0	2.26762	0	0	0
Thrichantea gigantea	1.39992	1.9374	0	2.21291	7.48473	0	0	1.57431	11.4415	0
Astronium graveolens Jacq.	1.39196	0.861962	0	4.99382	0	0	0	2.17633	0	0
Billia rosea (Planch. & Linden) C. Ulloa & P. Jørg.	1.35181	0.878433	0	2.91322	0	0	0	1.45271	0	0
Solanum altissimum Benítez	1.3504	1.60247	2.7649	0	0	0	3.03076	0	0	0
Casearia cf. arborea (Rich.) Urb.	1.34851	1.0526	2.6314	0	0	0	1.99117	0	0	0
Albizia sp. 1	1.34236	0.884462	1.34469	0	5.9374	0	0.455553	0	3.43187	0
Inga cayennensis Sagot ex Benth.	1.33552	1.75405	0	3.67711	6.12776	0	0	4.01943	4.38937	0
Guettarda sp. 1	1.30063	0.804847	1.18905	2.51248	0	0	0.458911	1.36565	0	0
Tetrathylacium macrophyllum Poepp.	1.2775	0.896229	1.2326	0	0	0	0.664555	0	0	0
Siparuna decipiens (Tul.) A. DC.	1.24722	0.681611	2.49939	0	0	0	1.00491	0	0	0
Gustavia augusta L.	1.20004	0.737072	1.35534	1.95405	0	0	0.82679	0.881427	0	0
Spondias	1.15943	1.10504	2.49985	0	0	0	1.45868	0	0	0
Wittmackanthus stanleyanus (R.H. Schomb.) Kuntze	1.12121	0.620018	1.15612	1.9493	0	0	0.536152	1.18521	0	0
Tetragastris panamensis (Engl.) Kuntze	1.11917	0.641718	0	4.07178	0	0	0	2.34482	0	0
Theobroma bicolor Bonpl.	1.1139	0.608165	2.15632	0	0	0	1.13011	0	0	0
Siparuna guianensis Aubl.	1.09176	0.713116	2.09937	0	0	0	1.43871	0	0	0
Gliricidia sepium (Jacq.) Kunth ex Walp.	1.09043	0.603028	1.07691	1.9493	0	0	0.496784	1.29788	0	0
Pausandra trianae (Müll. Arg.) Baill.	1.08313	0.959792	2.1749	0	0	0	1.58372	0	0	0
Sorocea cf. pubivena Hemsl.	1.06756	0.481524	2.03708	0	0	0	0.925212	0	0	0
Stryphnodendron microstachyum Poepp.	1.04481	1.16779	2.07629	0	0	0	2.18258	0	0	0
Himatanthus tarapotensis (K. Schum. ex Markgr.) Plumel	1.01562	0.910965	0	0	0	0	0	0	0	0
Platymiscium stipulare Benth.	0.984218	0.897191	1.92038	0	0	0	1.65668	0	0	0
Enterolobium schomburgkii (Benth.) Benth.	0.980194	1.03876	0	0	0	28.7862	0	0	0	18.0829
Gloeospermum longifolium Hekking	0.9793	0.804989	2.03634	0	0	0	1.13444	0	0	0
Ocotea cernua (Nees) Mez	0.961595	0.897262	0	0	0	0	0	0	0	0
Micropholis guyanensis (A.DC.) Pierre	0.866228	0.748826	0	0	7.15537	0	0	0	3.72167	0
Diplotropis martiusii Benth.	0.858139	0.641757	1.85319	0	0	0	0.704179	0	0	0
Casearia javitensis Kunth	0.852644	1.05453	1.71043	0	0	0	2.03788	0	0	0
Grias neuberthii J.F. Macbr.	0.842253	0.599162	0	0	6.997	0	0	0	2.81512	0
Macrolobium colombianum (Britton & Killip) Killip ex L. Uribe	0.816504	0.557527	1.61743	0	0	0	0.89968	0	0	0
Inga sp. 2	0.813073	0.743503	1.6086	0	0	0	1.36446	0	0	0
Theobroma glaucum H. Karst	0.782582	0.585751	1.65876	0	0	0	0.7398	0	0	0
Citrus nobilis Lour	0.779058	0.592527	0	2.77771	0	0	0	1.42035	0	0
Urera caracasana (Jacq.) Gaudich. ex Griseb.	0.778588	0.604276	0	2.90565	0	0	0	2.18091	0	0
Virola duckei A.C. Sm.	0.767259	0.541624	1.61933	0	0	0	0.666516	0	0	0
Conceveiba sp. 1	0.761803	0.619962	1.60529	0	0	0	0.871485	0	0	0
Brownea macrophylla horn. ex Mast.	0.722862	0.50648	1.50509	0	0	0	0.681953	0	0	0
Jacaratia digitata (Poepp. & Endl.) Solms	0.721006	0.514225	1.50032	0	0	0	0.705237	0	0	0
Asteraceae sp.1	0.719643	0.43064	0	2.70641	0	21.1988	0	1.70564	0	15.7437
Moraceae sp2	0.716711	0.491076	1.48926	0	0	0	0.658211	0	0	0
Citrus Limetta Risso	0.697099	0.462562	1.4388	0	0	0	0.633116	0	0	0
Parkia cf. velutina Benoist	0.676365	0.469584	0	2.43061	0	0	0	1.32128	0	0
Alchornea glandulosa Poepp.	0.670989	0.592864	0	2.41243	0	0	0	1.84267	0	0
Sapium glandulosum (L.) Morong	0.665709	0.458928	1.35802	0	0	0	0.696151	0	0	0
Chrysophyllum sp. 1	0.650452	0.443671	0	2.34302	0	0	0	1.31702	0	0
Sapium sp. 1	0.631922	0.380626	1.27108	0	0	0	0.581234	0	0	0
pentagonia sp. 1	0.626962	0.535396	1.25832	0	0	0	0.97285	0	0	0
Protium cf. glaberscens Swart	0.624746	0.448863	1.25262	0	0	0	0.765334	0	0	0
Morinda citrifolia L.	0.618244	0.344428	0	2.23415	0	0	0	1.03961	0	0
Inga sp. 3	0.61403	0.370938	0	2.21991	0	0	0	1.16364	0	0
Rinorea sp. 1	0.609913	0.413082	1.21445	0	0	0	0.711431	0	0	0
Anacardium cf. Parvifolium	0.60197	0.385587	1.19401	0	0	0	0.66209	0	0	0
Campsiandra cf. steyermarkiana Stergios	0.598143	0.31752	0	0	5.38457	0	0	0	2.50548	0
Palicourea lasiantha K. Krause	0.598143	0.279638	1.18416	0	0	0	0.410564	0	0	0
Prunus accumulans (Koehne) C.L. Li & Aymard	0.598143	0.54795	0	2.16621	0	0	0	1.94409	0	0
Alibertia sp. 1	0.594414	0.307331	0	2.15361	0	0	0	0.981834	0	0
Hamelia patens Jacq.	0.594414	0.295461	1.17456	0	0	0	0.457986	0	0	0
Annona sp. 1	0.589001	0.322343	1.16064	0	0	0	0.536441	0	0	0
Coccoloba ascendens Duss ex Lindau	0.587595	0.313779	1.15702	0	0	0	0.518625	0	0	0
Inga sp. 1	0.587245	0.422361	1.15612	0	0	0	0.786192	0	0	0
Inga sp. 6	0.587245	0.320587	0	0	5.31259	0	0	0	2.60398	0
Rollinia edulis Triana & Planch	0.587245	0.335949	1.15612	0	0	0	0.573894	0	0	0
palicourea sp.1	0.585514	0.443672	1.15166	0	0	0	0.842521	0	0	0
Fabaceae sp2	0.582124	0.330828	0	2.11207	0	0	0	1.12509	0	0
Piptocoma discolor (Kunth) Pruski	0.57883	0.298207	1.13446	0	0	0	0.500459	0	0	0
Allophylus floribundus (poepp) Randlk	0.57722	0.342682	0	2.09549	0	0	0	1.19231	0	0
Rollinia edulis Triana & Planch.	0.574071	0.429862	1.12222	0	0	0	0.834825	0	0	0
Miconia trinervia (Sw.) D. Don ex Loudon	0.57102	0.297205	1.11437	0	0	0	0.515902	0	0	0
Sapium peruvianum Steud.	0.568065	0.392183	0	2.06455	0	0	0	1.42892	0	0
Grias cf. peruviana Miers	0.562447	0.263494	1.09231	0	0	0	0.452734	0	0	0
Tabebuia sp. 1	0.562447	0.269255	1.09231	0	0	0	0.466887	0	0	0
Talisia cf. hemidasya Radlk.	0.560308	0.279685	1.0868	0	0	0	0.497416	0	0	0
coccoloba sp. 1	0.559783	0.293125	1.08545	0	0	0	0.53164	0	0	0
Chimarrhis glabriflora Ducke	0.557216	0.46565	1.07885	0	0	0	0.961391	0	0	0
Crescentia cujete L.	0.551222	0.43382	0	2.00762	0	0	0	1.66355	0	0
Bellucia pentamera Naudin	0.550096	0.240669	1.06053	0	0	0	0.424972	0	0	0
Picramnia sp.	0.547917	0.221731	1.05492	0	0	0	0.38344	0	0	0
Schefflera morototoni (Aubl.) Maguire, Steyerm. & Frodin	0.547917	0.254724	0	1.99645	0	0	0	0.949392	0	0
Sapium eglandulosum Ule	0.545834	0.258752	1.04956	0	0	0	0.479169	0	0	0
Calyptranthes cf. lanceolata O. Berg	0.544829	0.310292	1.04697	0	0	0	0.608098	0	0	0
Alchornea latifolia Sw.	0.543848	0.229708	0	1.9827	0	0	0	0.863686	0	0
Citrus sinensis (L.) Osbeck	0.543848	0.201777	0	1.9827	0	0	0	0.750302	0	0
Isertia hypoleuca Benth.	0.539307	0.258684	1.03276	0	0	0	0.493965	0	0	0
Apeiba aspera Aubl.	0.538472	0.24528	1.03061	0	0	0	0.462948	0	0	0
Andira cf. multistipula Ducke	0.536874	0.227446	0	1.95912	0	0	0	0.881673	0	0
Piper aduncum L.	0.535372	0.231007	1.02264	0	0	0	0.43499	0	0	0
Andira vermifuga Mart. ex Benth.	0.533968	0.219827	1.01902	0	0	0	0.410742	0	0	0
Eschweilera coriacea (DC.) S.A. Mori	0.533968	0.211448	1.01902	0	0	0	0.390155	0	0	0
Clitoria cf. javitensis (Kunth) Benth.	0.531449	0.208929	1.01254	0	0	0	0.389741	0	0	0
Dialium guianense (Aubl.) Sandwith	0.530335	0.216194	0	0	4.93667	0	0	0	2.25364	0
Rollinia cf. cuspidata Mart.	0.530335	0.192977	0	1.93702	0	0	0	0.767215	0	0
Condaminea sp. 1	0.529318	0.199815	0	1.93358	0	0	0	0.798937	0	0
Allophylus sp. 1	0.528398	0.224033	0	0	4.92387	0	0	0	2.32353	0
Pouteria cf. caimito (Ruiz & pav.) Randlk	0.526848	0.191759	1.0007	0	0	0	0.358106	0	0	0
Tabebuia rosea (Bertol.) A. DC.	0.453276	0.705352	0	0	6.69755	0	0	0	3.89582	0
Bauhinia tarapotensis Benth.	0.230429	0.398189	0	0	5.22557	0	0	0	3.2537	0
